# Supplementary material for: Delivering ‘tiny targets’ in a remote region of southern Chad: a cost analysis of tsetse control in the Mandoul sleeping sickness focus
Source: Parasit Vectors. 2020 Aug 14;13:419. doi: 10.1186/s13071-020-04286-w (PMC7427721; doi:10.1186/s13071-020-04286-w)
Supplement: Supplementary file 5 — Additional file 5. Master cost file - Mandoul data (in French). [file 13071_2020_4286_MOESM5_ESM.xlsx]

## Sheet: 1) Rapport d'activités
PROJET ECRANS DE PETITE TAILLE - FICHE D'ACTIVITES ET RESUME DES COÛTS				Enquête T0	Entretien
1) RAPPORT D'ACTIVITE				Sensibilisation	Suivi/Evaluation
				Déploiement	A noter
						Temps alloué par activité (%) T1, T2, T3, T4, T5, T6, et autres (par ex recherche)
Date début	Date fin	Organisateur(s)	Travail éffectué (description et commentaires)	Indicateur de productivité (nombre)	Indicateur de productivité (description)	(1) Enquête entomologique de base	(2) Sensibilisation des communautés	(3) Déploiement des écrans	(4) Suvi-évaluation	(5 ) Maintenance des écrans	(6) Dépenses de bureau	Autres	TOTAL
2013
2013-10-30	2013-11-30	IRED	Enquete entomologique à T0	108	sites piéges biconique	100					x		100
12/2013	12/2013	IRED	Sensibilisation de base. Création des CSSE. Confection du spot radio en ngor, arabe et français				100						100
2014
2014-01-26	2014-02-25	IRED	1st deployment was 26/01/14 to 28/2/14, in field 06/02/14 - 25/02/14 = 19 days , longer than later on.	2600	écrans posés			100					100
12/14	12/14	IRED	Pre-sensibilisation. Participation de 195 CSSEs		radio spot + CCSE's		100						100
2015
2015-01-13	2015-01-30	IRED	Renouvelement des ecrans	2708	ecrans remplaces			100			X		100
2015-03-16	2015-03-30	IRED	evaluation des ecrans	44	sites piéges sentinelles				100				100
2015-03-16	2015-03-24	IRED	sensibilisation des nomades	2000	tract et panorama		100				X		100
2015-05-17	2015-05-31	IRED	evaluation des ecrans	44	sites piéges sentinelles				100		X		100
2016											X		0
2015-10-18	2015-10-31	IRED	Evaluation de l'impact de la lutte sur la densité des glossines	44	sites piéges sentinelles				100		X		100
2016-01-09	2016-02-04	IRED	Rénouvelement des écrans	2700	ecrans remplaces			100			X		100
2016-03-05	2016-03-20	IRED	Evaluation de l'impact de la lutte sur la densité des glossines	44	sites piéges sentinelles
2016-05-13	2016-05-31	IRED	Evaluation de l'impact de la lutte sur la densité des glossines	44	sites piéges sentinelles				100		X		100
2016-09-20	2016-09-27	IRED	Etat des lieux des écrans posés pour la lutte							100	x		100
2016-10-15	2016-10-27	IRED	Evaluation de l'impact de la lutte sur la densité des glossines	44	sites piéges sentinelles				100		x		100
2016-08-05		IRED	mise en circulation du nouveau véhicule du projet	1	assurance, taxe de circulation, fiche technique et connexion internet							100	100
2016-09-09		IRED	don des écrans tiny target	10000	écrans							100	100
2018
2018-01-09	2018-01-27	IRED	Renouvelement des ecrans	2700	ecrans remplaces						X		100

## Sheet: 2)  Personnel
PROJET ECRANS DE PETITE TAILLE - FICHE D'ACTIVITES ET RESUME DES COÛTS							Enquête T0	Entretien
							Sensibilisation	Suivi/Evaluation
2) FICHE DE TRAVAIL DU PERSONNEL DE TERRAIN							Déploiement	A noter
						A noter: les salaires et indemnités individuels sont des données confidentielles et donc non inclus ici.
										Temps alloué par activité (%) T1, T2, T3, T4, T5, T6, et autres (par ex recherche)
Date début	Date fin	Description (nom ou position)	Nombre de persones	Jours de travail Non terrain (total pour le groupe)	Jours de travail de terrain (Total pour le groupe)	Monnaie	Indemnités ou frais de déplacement par personne par jour	Total indemnités ou frais de déplacement pour le groupe	TYPE DE PAIEMENT ET COMMENTAIRES (Merci d'expliquer clairement si c'est un paiement pour un jour travaillé, pour frais de déplacement, pour le loyer sur le terrain, des frais supplémentaire sur le terrain, des perdiems, etc.	(1) Enquête entomologique de base	(2) Sensibilisation des communautés	(3) Déploiement des écrans	(4) Suvi-évaluation	(5 ) Maintenance des écrans	(6) Dépenses de bureau	Autres	TOTAL
2013-10-30	2013-11-17	Chercheurs et techniciens (IRED)	6	4	30	FCFA			Perdiems - IRED	100							100
		Chauffeur (IRED)	1	4	30	FCFA			Perdiems - IRED	100							100
		Aides terrain	2	4	30	FCFA			jour travaillé - IRED	100							100
		Gardien	1	4	30	FCFA			jour travaillé - IRED	100							100
		Incitation pour les chefs des villages (forfait)							IRED	100							100
2013-10-24	2013-11-20	Chercheur CIRDES	1	9	30	FCFA			CIRDES (we spent almost 1 week in Ndjam preparing materials)	100
		Technicien CIRDES	1	9	30	FCFA			CIRDES	100
								0	Subtotal t0
~~~~~~~~	~~~~~~~~	~~~~~~~~	~~~~~~~~	~~~~~~~~	~~~~~~~~	~~~~~~~~	~~~~~~~~	~~~~~~~~	~~~~~~~~	~~~~~~~~	~~~~~~~~	~~~~~~~~	~~~~~~~~	~~~~~~~~	~~~~~~~~	~~~~~~~~	~~~~~~~~
Dec 2013	Dec 2013	Chercheur (CIRDES/IRD)	1		15	FCFA			Perdiems		100						100
		Chercheur (IRED)	3		15	FCFA			Perdiems		100						100
		Chercheur (PNLTLHA)	1		15	FCFA			Perdiems		100						100
		Superviseur	3		11	FCFA			jour travaillé		100						100
								0	Subtotal Sensitisation Dec 2013
Dec 2014	Dec 2014	Chercheur (IRED)	1		9	FCFA			Perdiems		100						100
		Chercheur (PNLTLHA)	1	0	9	FCFA			Perdiems		100						100
		Superviseur	1		5	FCFA			jour travaillé		100						100
								0	Subtotal Sensitisation Dec 2014
2015
2015-01-13	2015-01-30	Chercheur (IRED)	1		17	FCFA			Perdiems			100					100
		Chercheur (PNLTHA)	1		15	FCFA			Perdiems			100					100
		Superviseur	1		13	FCFA			jour travaillé			100					100
2015-01-08	2015-02-02	Chercheur (CIRDES)	1	4	17	FCFA			Perdiems			100					100
		Technitien (CIRDES)	1	4	17	FCFA			Perdiems			100					100
								0	Subtotal Deployment Jan - Feb 2015
2015-03-16	2015-03-30	Chercheur (IRED)	1	0	15	FCFA			Perdiems				100				100
		Chercheur (PNLTHA)	1		15	FCFA			Perdiems				100				100
		Superviseur	1		11	FCFA			jour travaillé				100				100
2015-03-12	2015-04-02	Technicien (CIRDES)	1	2	15	FCFA			Perdiems				100				100
								0	Subtotal Trap Monitoring Mar 2015
2015-03-16	2015-03-24	Chercheur (IRED)	1		8	FCFA			Perdiems		100						100
		Chercheur (PNLTHA)	1		8	FCFA			Perdiems		100						100
		Superviseur	1		4	FCFA			jour travaillé		100						100
								0	Subtotal Sensitisation Mar 2015
2015-05-17	2015-05-31	Chercheur (IRED)	1		14	FCFA			Perdiems				100				100
		Chercheur (PNLTHA)	1		12	FCFA			Perdiems				100				100
		Superviseur	1		10	FCFA			jour travaillé				100				100
2015-05-14	2015-06-01	Chercheur (CIRDES)	1	0	14	FCFA			Perdiems				100				100
								0	Subtotal Trap monitoring May2015
2015-10-18	2015-10-31	Chercheur (IRED)	1	0	13	FCFA			Perdiems				100				100
		Chercheur (PNLTHA)	1	0	13	FCFA			Perdiems				100				100
		CIRDES Technicien	1	2	13	FCFA			Perdiems				100				100
		Pour l'équipe	1	0	12	FCFA			Hébergement et sentinelle GARDIEN				100				100
		Superviseur	1	0	12	FCFA			jour travaillé				100				100
								0	Subtotal Monitoring October 2015
2016
2016-01-09	2016-02-04	Chercheur (IRED)	1	0	25	FCFA			Perdiems			100					100
		Chercheur (PNLTHA)	1	0	23	FCFA			Perdiems			100					100
		Superviseur	2	0	21	FCFA			jour travaillé			100					100
		Gardien	1	0	20	FCFA			jour travaillé			100
		membre des CSSE	195	0	1	FCFA			jour travaillé			100
		Cherheur (IRD/CIRDES)	1	2	21	FCFA			jour travaillé
		Technicien (IRD/CIRDES)	1	2	21	FCFA			Perdiems
								0	Subtotal Redeployment January 2016
2016-03-05	2016-03-20	Chercheur (IRED)	1	4	11	FCFA			Perdiems
		Chercheur (PNLTHA)	1	1	11	FCFA			Perdiems
		CCSE	1	0	6	FCFA			jour travaillé
		Gardien	1	10	0	FCFA			jour travaillé
		Technicien (IRD/CIRAD)	1	2	11	FCFA			Perdiems
								0	Subtotal Monitoring March 2016
2016-05-13	2016-05-31	Chercheur (IRED)	2	0	17	FCFA			Perdiems				100				100
		Chercheur (PNLTHA)	1	0	15	FCFA			Perdiems				100				100
		Superviseur	1	0	14	FCFA			jour travaillé				100				100
		Chef de poste véterinaire de Bodo	1	0	5	FCFA			jour travaillé				100				100
		Chercheur IRD/CIRDES	1	4	13	FCFA			Perdiems
								0	Subtotal Monitoring May 2016
2016-09-20	2016-09-27	Chercheur et technicien (IRED)	3	0	7	FCFA			Perdiems					100			100
		Chercheur (PNLTHA)	2	0	6	FCFA			Perdiems					100			100
		Chauffeur (IRED)	1	0	7	FCFA			Perdiems					100			100
		Superviseur	2	0	3	FCFA			jour travaillé					100			100
								0	Subtotal target check Sept 2016
2016-10-15	2016-10-27	Chercheur (IRED)	2	0	13	FCFA			Perdiems				100				100
		Chercheur (PNLTHA)	2	0	12	FCFA			Perdiems				100				100
		Chauffeur (IRED)	1	0	13	FCFA			Perdiems				100				100
		Superviseur	2	0	9	FCFA			jour travaillé				100				100
								0	Subtotal monitoring October 2016
2018
2018-01-09	2018-01-27	Chercheur Ouaga	1		25	FCFA			Perdiems CIRAD			100					100
		Technicien Ouaga	1		25	FCFA			Perdiems CIRAD			100					100
		Chercheur Tchad	1		24	FCFA			Perdiems CIRAD			100					100
		Technicien Tchad	1		24	FCFA			Perdiems CIRAD			100					100
		Chercheur IRED	2		20	FCFA			IRED
		Chauffeur IRED	1		20	FCFA			IRED
		Chercheur PNLTHA	1		18	FCFA			IRED
		Guide permanent	1		18	FCFA			IRED
		Guides	4		2	FCFA			jour travaillé			100					100
		Guides	6		10	FCFA			jour travaillé			100					100
								0	Subtotal Deployment January 2018

## Sheet: 3) Carburant véhicules et Km
PROJET ECRANS DE PETITE TAILLE - FICHE D'ACTIVITES ET RESUME DES COÛTS							Enquête T0	Entretien
							Sensibilisation	Suivi/Evaluation
3) CARBURANT VEHICULE ET KM PARCOURUS							Déploiement	A noter
	Données essentielles:
	Somme depensée en carburant
	Activité pour laquelle le déplacement est fait					Kilometres voyagés et coût du carburant				Temps alloué par activité (%) T1, T2, T3, T4, T5, T6, et autres (par ex recherche)
Date début	Date fin (peut être la même)	Description véhicule (Inclure la plaque d'immatriculation pour les véhicules du projet)	Monnaie	Kilométrage indiqué au début de l'activité	Déplacement au cours de la période (kilomètres)	Prix d'un litre de carburant	Quantité de carburant utilisé (l)	Somme depensée en carburant (CFA)	COMMENTAIRES Description du déplacement (où?, dans quel but?)	(1) Enquête entomologique de base	(2) Sensibilisation des communautés	(3) Déploiement des écrans	(4) Suvi-évaluation	(5 ) Maintenance des écrans	(6) Dépenses de bureau	Autres	TOTAL
2013-10-30	2013-11-17	Toyota HILUX 18C 29 11 C et Nissan AP: 41 23 C	FCFA			800	864	691200	Deplacement des véhicules - IRED	100							100
			FCFA			600	300	180000	Deplacement terrain avec moto - IRED	100							100
2013-10-24	2013-11-20	Carburant	CFA					338410	Véhicule loué par le CIRDES	100							100
								1209610	November 2013 T0 tsetse survey
12/2013	12/2013	Toyota HILUX	FCFA					173250	Estimation retrospective. Mission de 15 jours.		100						100
								173250	Subtotal Sensitisation Dec 2013
~~~~~~~~	~~~~~~~~	~~~~~~~~	~~~~~~~~	~~~~~~~~	~~~~~~~~	~~~~~~~~	~~~~~~~~	~~~~~~~~	~~~~~~~~	~~~~~~~~	~~~~~~~~	~~~~~~~~	~~~~~~~~	~~~~~~~~	~~~~~~~~	~~~~~~~~	~~~~~~~~
12/2014	12/2014	Toyota HILUX 18C 18 74 D	FCFA		1320	525	198	103950	N'Djamena - Bodo - N'Djamena		100						100
			FCFA		375	755	55	41525	Deplacement terrain (carburant cout plus cher)		100						100
								145475	Subtotal Sensitisation Dec 2014
2015-01-13	2015-01-30	Toyota HILUX 18C 0053 D	FCFA		1320	525	198	103950	N'Djamena - Bodo - N'Djamena			100					100
			FCFA		1300	750	195	146250	Deplacement terrain (carburant cout plus cher)			100					100
								250200	Subtotal Deployment Jan - Feb 2015
2015-03-16	2015-03-30	Toyota HILUX 18C 89 18 C	FCFA		1320	525	264	138600	N'Djamena - Bodo - N'Djamena				100				100
2015-03-12	2015-04-02		FCFA		700	750	140	105000	complement aux depenses effectuées par l'IRED au deplacement de terrain avec vehicule à 4 roues (carburant cout plus cher) CIRDES				100				100
			FCFA		180	700	36	25200	complement aux depenses effectuées par l'IRED au deplacement terrain avec moto à 2 roues (carburant cout plus cher) cirdes
			FCFA		1500	750	300	225000	Deplacement terrain avec vehicule à 4 roues (carburant cout plus cher)				100				100
			FCFA		1100	700	33	23100	Deplacement terrain avec moto à 2 roues (carburant cout plus cher)				100				100
								516900	Subtotal Trap Monitoring Mar 2015
2015-03-16	2015-03-24	Toyota HILUX 18C 36 37 C	FCFA		1320	525	264	138600	N'Djamena - Bodo - N'Djamena		100						100
								138600	Subtotal Sensitisation March 2015
2015-05-17	2015-05-31	Toyota HILUX 18C 06 80 C	FCFA		1320	625	198	123750	N'Djamena - Bodo - N'Djamena				100				100
					1000	750	150	112500	Deplacement terrain avec vehicule à 4 roues (carburant cout plus cher)				100				100
					1000	700	30	21000	Deplacement terrain avec moto à 2 roues (carburant cout plus cher)				100				100
								257250	Subtotal Trap monitoring May2015
																	0
2015-10-18	2015-10-31	Toyota HILUX 18C 3032 D	FCFA		1400	625	280	175000	N'Djamena - Bodo - N'Djamena				100				100
			FCFA		1300	750	260	195000	Deplacement terrain (carburant coute plus cher)				100				100
			FCFA		2000	700	60	42000	Deplacement terrain avec moto (carburant coute plus cher)				100				100
								412000	Subtotal Monitoring October 2015
2016-01-09	2016-02-04	Toyota HILUX 18C 75 70 C	FCFA		1320	525	198	103950	N'Djamena - Bodo - N'Djamena			100					100
			FCFA		1400	700	210	147000	Deplacement terrain avec vehicule à 4 roues (carburant cout plus cher)			100					100
			FCFA		3500	700	105	73500	Deplacement terrain avec moto (carburant coute plus cher)			100					100
								324450	Subtotal Redeployment January 2016
2016-03-05	2016-03-24	Toyota Hilux						296970	Carburant
								296970	Subtotal Monitoring March 2016
2016-05-13	2016-05-31	Toyota HILUX 18C 05 24 D	FCFA		1320	525	198	103950	N'Djamena - Bodo - N'Djamena				100				100
			FCFA		1400	700	210	147000	Deplacement terrain (carburant coute plus cher)				100				100
								250950	Subtotal Monitoring May 2016
2016-09-20	2016-09-27	Toyota HILUX 18C 75 51 D	FCFA		1320	525	171.6	90090	N'Djamena - Bodo - N'Djamena					100
			FCFA		30	700	30	21000	Deplacement terrain					100
								111090	Subtotal target check Sept 2016
2016-10-15	2016-10-27	Toyota HILUX 18C 75 51 D	FCFA		1320	525	171.6	90090	N'Djamena - Bodo - N'Djamena
			FCFA		117	700	117	81900	Deplacement terrain (carburant pour le véhicule)
			FCFA		18	700	18	12600	Deplacement terrain avec moto (inaccessibité de la zone avec véhicule, surtout 3ème branche de la galerie)
								184590	Subtotal monitoring October 2016
2016-08-05	x	x	x	x	x	x	x	x	x							100	100
2016-09-09	x	x	x	x	x	x	x	x	x							100	100
2018-01-09	2018-01-27	Voitures	F CFA		2735	590-750	321	206000	N'Djamena - Bodo - N'Djamena			100					100
								206000	Subtotal Deployment January 2018

## Sheet: 4) Autres frais de transport 
PROJET ECRANS DE PETITE TAILLE - FICHE D'ACTIVITES ET RESUME DES COÛTS						Enquête T0		Entretien
						Sensibilisation		Suivi/Evaluation
4) AUTRES FRAIS DE TRANSPORT ET DE VEHICULES						Déploiement		A noter
										Temps alloué par activité (%) T1, T2, T3, T4, T5, T6, et autres (par ex recherche)
Date	Days inserted by APMS	Identification Véhicule	Type de dépenses	Monnaie	Unité (Spécifier si nécessaire))	Coût par article	Nombre d'articles	Coût total	Commentaire	(1) Enquête entomologique de base	(2) Sensibilisation des communautés	(3) Déploiement des écrans	(4) Suvi-évaluation	(5 ) Maintenance des écrans	(6) Dépenses de bureau	Autres	TOTAL
30/10 au 17/11/13		moto	location	FCFA	1 moto x 30 jours x 5000f jour	5000	30	150000	Prise en charge IRED	100							100
		véhicule	entretien	FCFA	2 véhicules (forfait)	150000	2	300000	Prise en charge IRED	100							100
		Moto	Location	FCFA		170000	1	170000	CIRDES	100							100
		Voiture	Location	FCFA	47500	1425000	1	1425000	CIRDES	100							100
		Dépannage	Mécanique	FCFA		45000	1	45000		100							100
								2090000	November 2013 T0 tsetse survey
~~~~~~~~		~~~~~~~~	~~~~~~~~	~~~~~~~~	~~~~~~~~	~~~~~~~~	~~~~~~~~	~~~~~~~~	~~~~~~~~	~~~~~~~~	~~~~~~~~	~~~~~~~~	~~~~~~~~	~~~~~~~~	~~~~~~~~	~~~~~~~~	~~~~~~~~
December 2013		vehicule	location	FCFA	15 jours	58300	15	874500	estimation ~ prix de location moyen		100						100
								874500	Subtotal Sensitisation Dec 2013
December 2014		vehicule	location	FCFA	9 jours	58300	9	524700	estimation ~ prix de location moyen		100						100
								524700	Subtotal Sensitisation Dec 2014
13 au 30/01/2015		vehicule	location	FCFA	17 jours	68823.5	17	1.17e+06	prise en charge CIRDES			100					100
13 au 30/01/2015		pirogue	location	FCFA	aller - retour	10000	5	50000	Prise en charge IRED			100					100
								1.22e+06	Subtotal Deployment Jan - Feb 2015
16 au 30/03/2015		vehicule	location	FCFA	15 jours	56333	15	844995	Prise en charge CIRDES				100				100
								844995	Subtotal Trap Monitoring Mar 2015
16 au 24/03/2015		vehicule	location	FCFA	8 jours	65000	8	520000	Prise en charge IRED		100						100
								520000	Subtotal Sensitisation March 2015
17 au 31/05/2015		vehicule	location	FCFA	14 jours	60357	14	844998	prise en charge CIRDES				100				100
								844998	Subtotal Trap monitoring May2015
18 au 31/10/15		véhicule	location	FCFA	aller - retour	50000	13	650000	Prise en charge:budget du projet				100				100
		pirogue	location	FCFA	aller - retour	1000	5	5000	Prise en charge:budget du projet				100				100
								655000	Subtotal Monitoring October 2015
09/01 au 04/02/16		véhicule	location	FCFA	aller - retour	50000	25	1250000	Prise en charge:budget du projet			100					100
		pirogue	location	FCFA	aller - retour	10000	5	50000	Prise en charge:budget du projet			100					100
								1300000	Subtotal Redeployment January 2016
03 au 24/03/16		Voiture				70000	10	700000	IRD/CIRDES				100
								700000	Subtotal Monitoring March 2016
13 au 31/05/2016		véhicule	location	FCFA	aller - retour	50000	17	850000	Prise en charge:budget du projet				100				100
		pirogue	location	FCFA	aller - retour	1000	4	4000	Prise en charge:budget du projet				100				100
								854000	Subtotal Trap monitoring May2015
20 au 27/09/2016		pirogue	location	FCFA	aller - retour	1000	5	5000	Prise en charge:budget du projet					100			100
		véhicule	entretien	FCFA	forfait	75000	1	75000	Prise en charge:budget du projet					100			100
		groupe electrogene	entretien	FCFA	forfait	5000	1	5000	Prise en charge:budget du projet					100			100
								85000	Subtotal target check Sept 2016
15 au 27/10/2016		pirogue	location	FCFA	aller - retour	2000	5	10000	Prise en charge:budget du projet				100				100
		moto	location	FCFA	aller - retour	5000	2	10000	Prise en charge:budget du projet				100				100
		véhicule	entretien	FCFA	prémière revision véhicule (huil, filtre et élements fitre)	75000	1	75000	Prise en charge:budget du projet				100			100	200
								95000	Subtotal monitoring October 2016
2016-08-05		x	assurance, taxe de circulation, fiche technique et connexion internet	x	x	x	x	343397	Prise en charge:budget du projet. Nouveau véhicule IRED	x	x					100
2018-01-21		Voiture	Huile Moteur	FCFA	forfait	2000	1	2000				100					100
2018-01-21		Voiture	Entretien véhicule	FCFA	forfait	82500	1	82500				100					100
11 au 25/01/18		Pirogue	Location	FCFA	forfait	7000	1	7000				100					100
								91500	Subtotal Deployment January 2018

## Sheet: 5) Equipement et consommables
PROJET ECRANS DE PETITE TAILLE - FICHE D'ACTIVITES ET RESUME DES COÛTS						Enquête T0	Entretien
						Sensibilisation	Suivi/Evaluation
EQUIPEMENT et CONSOMMABLES						Déploiement	A noter
								Temps alloué par activité (%) T1, T2, T3, T4, T5, T6, et autres (par ex recherche)
Date	Article	Monnaie	Unité (specify spécifié si nécessaire)	Coût par article	Nombre d'articles	Coût total	Commentaires	(1) Enquête entomologique de base	(2) Sensibilisation des communautés	(3) Déploiement des écrans	(4) Suvi-évaluation	(5 ) Maintenance des écrans	(6) Dépenses de bureau	Autres	TOTAL
30/10 au 17/11/13	stabilisateur	FCFA	100 w	20600	1	20600	Prise en charge IRED	100							100
	multiprises	FCFA	parasurtenseurs	41200	3	123600	Prise en charge IRED	100							100
	piles GPS	FCFA	2 boites	21000	2	42000	Prise en charge IRED	100							100
	marteaux	FCFA		11400	2	22800	Prise en charge IRED	100							100
	graisse	FCFA		9000	2	18000	Prise en charge IRED	100							100
	scotch transparent PM	FCFA	petit model	1750	1	1750	Prise en charge IRED	100							100
	scotch transparent GM	FCFA	grand model	2300	1	2300	Prise en charge IRED	100							100
	carburant groupe electrogene	FCFA	10l x 30jours	600	300	180000	Prise en charge IRED	100							100
	divers achats	FCFA	divers	217806	1	217806	Prise en charge IRED	100							100
	Container + Manchons pour cages	FCFA	Matériel capture	56000	1	56000	CIRDES	100							100
	Communication	FCFA	Appel	45000	1	45000	CIRDES	100							100
	Communication	FCFA	Internet	76000	1	76000	CIRDES	100							100
	Achats divers	FCFA	Multiprise, escabot, etc	30000	1	30000	CIRDES	100							100
						835856	November 2013 T0 tsetse survey
2013-12-01	carburant groupe electrogene	FCFA	5l x 13 jours	650	65	42250	Estimation
	creation du spot ratio	FCFA		250000	1	250000
	distribution des tracts	FCFA		100000	1	100000	estimation
	Diffusion spot radio	FCFA	3 fois par jours (matin, midi et soir) et pendant 10 jours dans les deux stations radios (VDP et RCK),	7500	30	225000
						617250	Subtotal Sensitisation Dec 2013
~~~~~~~~	~~~~~~~~	~~~~~~~~	~~~~~~~~	~~~~~~~~	~~~~~~~~	~~~~~~~~	~~~~~~~~	~~~~~~~~	~~~~~~~~	~~~~~~~~	~~~~~~~~	~~~~~~~~	~~~~~~~~	~~~~~~~~	~~~~~~~~
2014-12-01	carburant groupe electrogene	FCFA	5l x 8 jours	650	40	26000	Estimation
	distribution des tracts et panorama	FCFA		40000	1	40000	Estimation
	diffusion spot radio	FCFA	2 fois par jours (matin et soir) et pendant 3 à 7 jours,	75000	1	75000
						141000	Subtotal Sensitisation Dec 2014
08/01 au 02/02/2015	piles+gourde	FCFA		25400	1	25400	Prise en charge CIRDES			100					100
	Internet	FCFA	forfait	50000	1	50000	Prise en charge CIRDES			100					100
13 au 30/01/2015	carburant groupe electrogene	FCFA	5l x 13 jours	650	65	29152.5	Prise en charge IRED, 31% du cout pour autre mission en meme temps			69				31	100
	colle formica	FCFA	15 boites	4000	15	60000	Prise en charge IRED			100					100
	confection de brindilles	FCFA	12000 brindilles	25	12000	300000	Prise en charge IRED			100					100
	corde	FCFA	2 cartons	100000	2	200000	Prise en charge IRED			100					100
	piles GPS	FCFA	1 boite	60000	1	60000	Prise en charge IRED			100					100
	Marqueurs	FCFA	2 boites	2500	2	5000	Prise en charge IRED			100					100
	Ciseaux	FCFA	10 paires de ciseaux	1000	10	10000	Prise en charge IRED			100					100
	fil d'attache	FCFA	1 rouleau	8000	1	8000	Prise en charge IRED			100					100
	ecrans	FCFA	3000	650	3000	1950000	Prise en charge IRED			100					100
	machettes	FCFA	50 unités	6000	50	300000	Prise en charge IRED			100					100
	appareil photo numerique	FCFA	1 appareil	250000	1	250000	Prise en charge IRED.			100					100
						3.24755e+06	Subtotal Deployment Jan - Feb 2015
12/03 au 02/04/2015	Internet	FCFA	forfais	50000	1	50000	Prise en charge CIRDES				100
	achat divers			22000	1	22000	Prise en charge CIRDES				100
16 au 30/03/2015	carburant groupe electrogene	FCFA	5l x 11 jours	700	55	28105	Prise en charge IRED		26.666		73				99.666
						100105	Subtotal Trap Monitoring Mar 2015
16 au 30/03/2015	carburant groupe electrogene	FCFA	5l x 11 jours	700	55	10395	Prise en charge IRED		26.666		73				99.666
						10395	Subtotal Sensitisation March 2015
14/05 au 01/06/2015	Internet	FCFA	forfais	30000	1	30000	Prise en charge CIRDES				100
	telephone	FCFA	crdit telephone	30000	1	30000	Prise en charge CIRDES				100
17 au 31/05/2015	carburant groupe electrogene	FCFA	5l x 10jours	700	50	35000	Prise en charge IRED				100
	piles GPS	FCFA	1/2 paquet	60000	0.5	30000	Prise en charge IRED				100
	graisse	FCFA	1 boite	6000	1	6000	Prise en charge IRED				100
						131000	Subtotal Trap monitoring May2015
18 au 31/10/15	carburant groupe electrogene	FCFA	6l x 12 jours	700	72	50400	Prise en charge: budget du projet				100				100
	piles GPS	FCFA	1/2 boite	30000	1	30000	Prise en charge: budget du projet				100				100
	charge de bouteille de gaz	FCFA	1	3500	1	3500	Prise en charge: budget du projet				100				100
	divers achats	FCFA	1	117145	1	117145	Prise en charge: budget du projet				100				100
						201045	Subtotal Monitoring October 2015
09/01 au 04/02/16	carburant groupe electrogene	FCFA	3l x 21 jours	700	63	44100	Prise en charge: budget du projet			100					100
	colle formica	FCFA	10 boites	2500	10	25000	Prise en charge: budget du projet			100					100
	corde	FCFA	3 cartons	50000	3	150000	Prise en charge: budget du projet			100					100
	piles GPS	FCFA	1 boite	30000	1	30000	Prise en charge: budget du projet			100					100
	Marqueurs	FCFA	2 boites	2500	2	5000	Prise en charge: budget du projet			100					100
	confection de brindilles	FCFA	brindilles	2.5	12000	30000	Prise en charge: budget du projet			100					100
	Montage des écrans	FCFA	écrans	30000	1	30000	Prise en charge: budget du projet			100					100
	divers achats	FCFA	divers	79321	1	79321	Prise en charge: budget du projet			100					100
						393421	Subtotal Deployment January 2016
5 au 24/03/16	Crédits téléphone (internet)					25000	IRD/CIRDES				100				100
	Gaz					4500	IRD/CIRDES				100				100
	Piles GPS					4000	IRD/CIRDES				100				100
						33500	Subtotal Monitoring March 2016
2016-04-15	Achat des écrans imprégnés pour 2017	FCFA	écrans impregnés	3000	650	1950000	Prise en charge: budget du projet			100					100
13 au 31/05/2016	carburant groupe electrogene	FCFA	3l x 14jours	700	42	29400	Prise en charge: budget du projet				100				100
	piles GPS	FCFA	1/2 paquet	60000	0.5	30000	Prise en charge: budget du projet				100				100
	graisse	FCFA	1 boite	6000	1	6000	Prise en charge: budget du projet				100				100
	Déparasitant	FCFA	400 comprimés	350	400	140000	Prise en charge: budget du projet				100				100
	divers achats	FCFA	divers	58007	1	58007	Prise en charge: budget du projet
						263407	Subtotal Trap monitoring May2015
20 au 27/09/2016	carburant groupe electrogene	FCFA	3l x 3 jours	700	9	6300	Prise en charge: budget du projet					100			100
	piles GPS	FCFA	5 paires	2000	5	10000	Prise en charge: budget du projet					100			100
	divers achats	FCFA	mixte	68619.5	1	68619.5	Prise en charge: budget du projet					100			100
						84919.5	Subtotal target check Sept 2016
15 au 27/10/2016	carburant groupe electrogene	FCFA	3l x 9 jours	700	27	18900	Prise en charge: budget du projet				100				100
	graisse	FCFA	1 boite	6000	1	6000	Prise en charge: budget du projet				100				100
						24900	Subtotal monitoring October 2016
2016-09-09	pénalité et prestation du transitaire - écrans pour 2017					388165	Prise en charge: budget du projet							100	100
Janvier 2018 - redeployment		Costs collected to check earlier missions
Janvier 2018	Assurance nouvelle voitire	FCFA		2	39000	78000					100				100
Janvier 2018	Internet + communication	FCFA		1	100000	100000					100				100
2018-01-15	Essence pour groupe	FCFA	13,5 litres	1	10000	10000					100				100
2018-01-08	Achat fil	FCFA	3 cartons	1	150000	150000					100				100
2018-01-08	colle(carton)	FCFA	1 carton	1	100000	100000					100				100
2018-01-08	Achat divers(ciseau, Bic & etc)	FCFA		1	12000	12000					100				100
2018-01-10	Forfait Internet	FCFA		1	12000	12000					100				100
2018-01-10	Marker	FCFA		1	5000	5000					100				100
2018-01-10	Achat divers	FCFA		1	59500	59500					100				100
2018-01-10	Achat Machette	FCFA		1	44000	44000					100				100
2018-01-15	Caisse pharmacie	FCFA		1	38000	38000					100				100
2018-01-20	Achat colle	FCFA		1	7500	7500					100				100
2018-01-07	Coupe et confection latte (Forfait)	FCFA		1	100000	100000	Forfait				100				100
2018-01-25	Montage écrans(Forfait)	FCFA		1	50000	50000					100				100
						766000	Subtotal Deployment January 2018

## Sheet: 6) Dépenses administratives
PROJET ECRANS DE PETITE TAILLE
DEPENSES ADMINSTRATIVES ET DE BUREAU
Date	Article	Monnaie	Unité (specifier si nécessaire)	Coût par article	Nombre d'articles	Coût total	cout total des activités du projet TRYPANO	Commentaires	% du coût du travail pour le travail lutte avec les écrans
2015-01-01	tables bureau	FCFA		200000	10	2000000	160000		8
2015-01-01	chaises bureau	FCFA		50000	28	1400000	112000		8
2015-01-01	étageres	FCFA		150000	5	750000	60000		8
2015-01-01	rideau	FCFA		20000	4	80000	6400		8
2015-01-01	stabilisateur pour l'électricité	FCFA	2000 W	25750	5	128750	10300		8
2015-01-01	ralonge électrique	FCFA		10000	10	100000	8000		8
2015-01-01	imprimante	FCFA	2900	230000	4	920000	73600		8
2015-01-01	groupe électrogéne	FCFA		220000	1	220000	220000	uniquement pour le projet en cas de deplacement sur le terrain	100
2015-01-01	refrigerateur	FCFA	petit model	180000	2	360000	28800		8
2015-01-01	ordinateurs	FCFA		450000	2	900000	450000		50
2015-01-01	climatiseur	FCFA	1,5 CV	300000	10	3000000	240000		8
2015-01-01	photocopieuse	FCFA	canon 6512	1030000	3	3090000	247200		8
2015-01-01	poubelle	FCFA		5000	10	50000	4000		8
janv - aout - 15	local	FCFA	mois	1000000	8	8000000	640000		8
janv - aout - 15	salaires	FCFA	mois	--	--	--	--		8
janv - aout - 15	personnel d'appui	FCFA	mois	--	--	--	--	3 Gardiens + technicien de surface	8
janv - aout - 15	huile et carburant du groupe électrogéne	FCFA	mois	--	--	--	--	inclu dans les frais des missions terrain	0
janv - aout - 15	Consommable bureautique	FCFA	mois	75000	8	600000	48000		8
janv - aout - 15	credit telephonique	FCFA	mois	13333	8	106664	8533.12		8
janv - aout - 15	Internet	FCFA	mois	999000	8	7992000	159840		2
janv - aout - 15	electricité	FCFA	mois	4043485	8	32347880	161739		0.5
janv - aout - 15	eau	FCFA	mois	4000000	8	32000000	160000		0.5
